# Supplementary material for: scRNA-seq analysis discovered suppression of immunomodulatory dependent inflammatory response in PMBCs exposed to silver nanoparticles
Source: J Nanobiotechnology. 2024 Mar 17;22:118. doi: 10.1186/s12951-024-02364-0 (PMC10946150; doi:10.1186/s12951-024-02364-0)
Supplement: Supplementary file 3 — Supplementary Material 3 [file 12951_2024_2364_MOESM3_ESM.xlsx]

## Sheet: DEG_CD16+
Gene Symbol

## Sheet: DEG_CD16-
Gene Symbol

## Sheet: GO_CD16+
Group

## Sheet: GO_CD16-
Group
