# Supplementary material for: scRNA-seq analysis discovered suppression of immunomodulatory dependent inflammatory response in PMBCs exposed to silver nanoparticles
Source: J Nanobiotechnology. 2024 Mar 17;22:118. doi: 10.1186/s12951-024-02364-0 (PMC10946150; doi:10.1186/s12951-024-02364-0)
Supplement: Supplementary file 5 — Supplementary Material 5 [file 12951_2024_2364_MOESM5_ESM.xlsx]

## Sheet: DEG_CD4+_Effector
Gene Symbol

## Sheet: DEG_CD4+_Memory
Gene Symbol

## Sheet: DEG_CD4+_Naive
Gene Symbol

## Sheet: DEG_CD8+_Effector
Gene Symbol

## Sheet: DEG_CD8+_Memory
Gene Symbol

## Sheet: DEG_CD8+_Naive
Gene Symbol

## Sheet: GO_CD4+_Effector
Group

## Sheet: GO_CD4+_Memory
Group

## Sheet: GO_CD4+_Naive
Group

## Sheet: GO_CD8+_Effector
Group

[truncated: 2 more sheets: GO_CD8+_Memory, GO_CD8+_Naive]
