# Supplementary material for: scRNA-seq analysis discovered suppression of immunomodulatory dependent inflammatory response in PMBCs exposed to silver nanoparticles
Source: J Nanobiotechnology. 2024 Mar 17;22:118. doi: 10.1186/s12951-024-02364-0 (PMC10946150; doi:10.1186/s12951-024-02364-0)
Supplement: Supplementary file 8 — Supplementary Material 8 [file 12951_2024_2364_MOESM8_ESM.xlsx]

## Sheet: DEG_Naive
Gene Symbol

## Sheet: DEG_Memory
Gene Symbol

## Sheet: GO_Naive
Group

## Sheet: GO_Memory
Group
